# Supplementary material for: Altered asymmetry of functional connectome gradients in major depressive disorder
Source: Front Neurosci. 2024 Apr 30;18:1385920. doi: 10.3389/fnins.2024.1385920 (PMC11092381; doi:10.3389/fnins.2024.1385920)
Supplement: Supplementary file 1 [file Data_Sheet_1.XLSX]

## Sheet: Table S1
Network-level comparisons between MDD and HC
Intra-hemisphere
		MDD vs HC
		G1		G2		G3		Multivariate
ID	Networks	t	P	t	P	t	P	Hotelling's T	P FDR
1	Default'	-3.23935	0.000606533	-0.418139	n.s.	2.79945	0.00554249	3.50912	0.00376804
2	'Cont'	0.763284	n.s.	-0.134099	n.s.	-0.0264561	n.s.	0.81325	n.s.
3	'Limbic'	0.0211193	n.s.	0.21692	n.s.	-2.38792	n.s.	2.54165	0.02724
4	SalVentAttn'	2.86596	0.00453287	-1.12651	n.s.	-0.427118	n.s.	2.94203	0.0125491
5	'DorsAttn'	0.792964	n.s.	0.9927	n.s.	-0.2728	n.s.	1.29431	n.s.
6	'SomMot'	0.405447	n.s.	-0.218047	n.s.	-1.14309	n.s.	1.36977	n.s.
7	'Vis'	-0.102545	n.s.	0.22237	n.s.	0.81349	n.s.	0.852654	n.s.
Inter-hemisphere
		MDD vs HC
		G1		G2		G3		Multivariate
ID	Parcels	t	P	t	P	t	P	Hotelling's T	P FDR
1	'Default'	-2.01258	n.s.	-3.49907	0.000557945	2.26146	n.s.	3.96184	0.000689867
2	'Cont'	1.45766	n.s.	-0.302233	n.s.	0.309882	n.s.	1.95548	n.s.
3	'Limbic'	-0.311771	n.s.	1.50425	n.s.	-0.307406	n.s.	1.83202	n.s.
4	'SalVentAttn'	2.25448	n.s.	2.1819	n.s.	1.50046	n.s.	3.56022	0.00156804
5	'DorsAttn'	-0.276768	n.s.	1.04477	n.s.	-0.638242	n.s.	1.33265	n.s.
6	'SomMot'	-0.182191	n.s.	-0.535763	n.s.	-1.87811	n.s.	2.098	n.s.
7	'Vis'	0.00217458	n.s.	0.50241	n.s.	-1.35008	n.s.	1.43751	n.s.

## Sheet: Table S2
Network-level comparisons between MDD and HC under GSR
Intra-hemisphere
		MDD vs HC
		G1		G2		G3		Multivariate
ID	Networks	t	P	t	P	t	P	Hotelling's T	P FDR
1	'Default'	-3.14363	0.00188252	-2.58218	n.s.	2.54767	n.s.	3.60244	0.00269059
2	'Cont'	1.02208	n.s.	0.527097	n.s.	0.857428	n.s.	1.43283	n.s.
3	'Limbic'	0.0158883	n.s.	-0.589616	n.s.	-1.97405	n.s.	2.07707	n.s.
4	SalVentAttn'	2.88247	0.00430971	0.473583	n.s.	-0.195273	n.s.	3.11521	0.00722981
5	'DorsAttn'	0.348219	n.s.	0.821233	n.s.	-0.210155	n.s.	0.896607	n.s.
6	'SomMot'	0.2464	n.s.	0.0387555	n.s.	-1.21068	n.s.	1.37097	n.s.
7	'Vis'	0.0715036	n.s.	0.349645	n.s.	-0.463648	n.s.	0.614139	n.s.
Inter-hemisphere
		MDD vs HC
		G1		G2		G3		Multivariate
ID	Parcels	t	P	t	P	t	P	Hotelling's T	P FDR
1	'Default'	-2.20755	n.s.	-3.20858	0.00151894	2.39127	n.s.	3.89408	0.00058943
2	'Cont'	1.53905	n.s.	0.534714	n.s.	1.35718	n.s.	2.29698	0.0314948
3	'Limbic'	0.178682	n.s.	0.971454	n.s.	-0.387612	n.s.	1.05295	n.s.
4	'SalVentAttn'	2.03329	n.s.	2.81887	0.00522842	1.64284	n.s.	3.82199	0.00058943
5	'DorsAttn'	0.193713	n.s.	1.06358	n.s.	-0.519078	n.s.	1.16991	n.s.
6	'SomMot'	-0.0127754	n.s.	-2.15289	n.s.	-2.36175	n.s.	3.71616	0.00058943
7	'Vis'	-0.89926	n.s.	0.952917	n.s.	-2.44225	n.s.	2.88093	0.00757756

## Sheet: Table S3
Network-level comparisons between MDD and HC with HC template
Intra-hemisphere
		MDD vs HC
		G1		G2		G3		Multivariate
ID	Networks	t	P	t	P	t	P	Hotelling's T	P FDR
1	Default'	-3.23786	0.000606533	-0.42527	n.s.	2.7465	0.00554249	3.49622	0.00263033
2	'Cont'	0.803412	n.s.	-0.218702	n.s.	-0.00318624	n.s.	0.884364	n.s.
3	'Limbic'	0.0140689	n.s.	0.186332	n.s.	-2.31067	n.s.	2.4579	0.0411463
4	SalVentAttn'	2.80558	0.00453287	-1.15951	n.s.	-0.517495	n.s.	2.90985	0.0138656
5	'DorsAttn'	0.825563	n.s.	0.981679	n.s.	-0.282795	n.s.	1.30995	n.s.
6	'SomMot'	0.396742	n.s.	-0.181349	n.s.	-1.09409	n.s.	1.31329	n.s.
7	'Vis'	-0.199815	n.s.	0.273046	n.s.	0.839419	n.s.	0.922595	n.s.
Inter-hemisphere
		MDD vs HC
		G1		G2		G3		Multivariate
ID	Parcels	t	P	t	P	t	P	Hotelling's T	P FDR
1	'Default'	-1.85884	n.s.	-3.48049	0.000557945	2.2353	n.s.	3.92404	0.0015996
2	'Cont'	1.53918	n.s.	-0.227412	n.s.	0.162845	n.s.	1.97591	n.s.
3	'Limbic'	-0.394024	n.s.	1.42229	n.s.	-0.249822	n.s.	1.82368	n.s.
4	'SalVentAttn'	2.23986	n.s.	2.35946	n.s.	1.36821	n.s.	3.55501	0.00263033
5	'DorsAttn'	-0.382652	n.s.	0.98206	n.s.	-0.631633	n.s.	1.30652	n.s.
6	'SomMot'	-0.236413	n.s.	-0.528036	n.s.	-1.75282	n.s.	1.94758	n.s.
7	'Vis'	-0.167818	n.s.	0.531213	n.s.	-1.33924	n.s.	1.45483	n.s.

## Sheet: Table S4
MDD vs HC--intra
G1				G2				G3				Multivariate
ID	Parcels	t	P	ID	Parcels	t	P	ID	Parcels	t	P	ID	Parcels	Hotelling's T	P FDR
8	'7networks_LH_Default_IPL_6'	2.76877	0.00607379	76	'7networks_LH_Limbic_OFC_3'	2.49375	0.0133262	87	'7networks_LH_SalVentAttn_FrMed_2'	-2.71346	0.00714947	8	'7networks_LH_Default_IPL_6'	3.48803	0.0145075
11	'7networks_LH_Default_PCC_3'	-2.8815	0.0043225	122	'7networks_LH_DorsAttn_SPL_2'	3.24381	0.00135007	161	'7networks_LH_SomMot_8'	3.09347	0.00221672	11	'7networks_LH_Default_PCC_3'	3.2511	0.0263478
34	'7networks_LH_Default_PFCv_5'	2.51987	0.0124012									20	'7networks_LH_Default_PFCd_7'	3.287	0.0259306
43	'7networks_LH_Default_Temp_7'	-2.57269	0.0107037									21	'7networks_LH_Default_PFCd_8'	3.57668	0.0145075
163	'7networks_LH_SomMot_Ins_1'	-3.62109	0.000359052									34	'7networks_LH_Default_PFCv_5'	3.06493	0.0417843
												43	'7networks_LH_Default_Temp_7'	3.51778	0.0145075
												76	'7networks_LH_Limbic_OFC_3'	3.9144	0.0123609
												87	'7networks_LH_SalVentAttn_FrMed_2'	3.90381	0.0123609
												122	'7networks_LH_DorsAttn_SPL_2'	3.56761	0.0145075
												134	'7networks_LH_DorsAttn_TempOcc_7'	3.05526	0.0417843
												161	'7networks_LH_SomMot_8'	3.51271	0.0145075
												163	'7networks_LH_SomMot_Ins_1'	3.67865	0.0145075
MDD vs HC--inter
G1				G2				G3				Multivariate
ID	Parcels	t	P	ID	Parcels	t	P	ID	Parcels	t	P	ID	Parcels	Hotelling's T	P FDR
199	'7networks_LH_Vis_Striate_2'	3.00004	0.0029889	6	'7networks_LH_Default_IPL_4'	-2.46333	0.0144803	92	'7networks_LH_SalVentAttn_IPL_1'	3.08157	0.00230365	6	'7networks_LH_Default_IPL_4'	3.2075	0.0315483
200	'7networks_LH_Vis_Striate_3'	2.43956	0.0154429	8	'7networks_LH_Default_IPL_6'	3.36984	0.000878461	100	'7networks_LH_SalVentAttn_Ins_4'	2.9325	0.00369331	8	'7networks_LH_Default_IPL_6'	3.63451	0.0185725
				21	'7networks_LH_Default_PFCd_8'	-2.65164	0.00855297	169	'7networks_LH_SomMot_ParOper_4'	-3.19156	0.00160732	21	'7networks_LH_Default_PFCd_8'	3.66603	0.0185725
				76	'7networks_LH_Limbic_OFC_3'	2.8719	0.00445139	190	'7networks_LH_Vis_ExStr_4'	-2.55792	0.011156	38	'7networks_LH_Default_Temp_2'	3.61181	0.0185725
				92	'7networks_LH_SalVentAttn_IPL_1'	3.18497	0.00164284					76	'7networks_LH_Limbic_OFC_3'	3.1841	0.0315483
				157	'7networks_LH_SomMot_4'	-2.94636	0.0035375					92	'7networks_LH_SalVentAttn_IPL_1'	4.38053	0.00356242
												100	'7networks_LH_SalVentAttn_Ins_4'	3.25232	0.0315483
												142	'7networks_LH_SomMot_16'	3.1253	0.0333139
												157	'7networks_LH_SomMot_4'	3.01539	0.0438011
												169	'7networks_LH_SomMot_ParOper_4'	3.32693	0.0315483
												190	'7networks_LH_Vis_ExStr_4'	3.20596	0.0315483
												199	'7networks_LH_Vis_Striate_2'	3.24379	0.0315483
												200	'7networks_LH_Vis_Striate_3'	3.16842	0.0315483

## Sheet: Table S5
MDD vs HC--intra GSR
G1				G2				G3				Multivariate
ID	Parcels	t	P	ID	Parcels	t	P	ID	Parcels	t	P	ID	Parcels	Hotelling's T	P FDR
8	'7networks_LH_Default_IPL_6'	2.5332	0.0119515	8	'7networks_LH_Default_IPL_6'	3.52893	0.000501435	20	'7networks_LH_Default_PFCd_7'	-2.60476	0.0097776	8	'7networks_LH_Default_IPL_6'	4.1206	0.0104657
10	'7networks_LH_Default_PCC_2'	-2.53068	0.0120354	43	'7networks_LH_Default_Temp_7'	-2.7582	0.00626716	76	'7networks_LH_Limbic_OFC_3'	-2.41686	0.0164147	10	'7networks_LH_Default_PCC_2'	3.00384	0.0386246
11	'7networks_LH_Default_PCC_3'	-2.71039	0.00721395	83	'7networks_LH_Limbic_TempPole_3'	-2.45709	0.0147275	161	'7networks_LH_SomMot_8'	2.67841	0.00791727	11	'7networks_LH_Default_PCC_3'	3.04468	0.0386246
34	'7networks_LH_Default_PFCv_5'	2.51799	0.0124658	122	'7networks_LH_DorsAttn_SPL_2'	2.69716	0.00749781	185	'7networks_LH_Vis_ExStr_12'	2.62089	0.00933972	20	'7networks_LH_Default_PFCd_7'	3.76096	0.0136506
76	'7networks_LH_Limbic_OFC_3'	2.43887	0.0154717									34	'7networks_LH_Default_PFCv_5'	2.97023	0.0386246
130	'7networks_LH_DorsAttn_TempOcc_3'	2.80881	0.00538902									43	'7networks_LH_Default_Temp_7'	3.40804	0.0256405
163	'7networks_LH_SomMot_Ins_1'	-3.36656	0.00088847									76	'7networks_LH_Limbic_OFC_3'	3.25346	0.0288251
												83	'7networks_LH_Limbic_TempPole_3'	3.69533	0.0136506
												87	'7networks_LH_SalVentAttn_FrMed_2'	3.94035	0.010721
												112	'7networks_LH_DorsAttn_IPS_2'	3.19118	0.0292611
												122	'7networks_LH_DorsAttn_SPL_2'	3.22431	0.0288251
												128	'7networks_LH_DorsAttn_TempOcc_1'	2.97794	0.0386246
												130	'7networks_LH_DorsAttn_TempOcc_3'	3.09766	0.0364472
												161	'7networks_LH_SomMot_8'	3.3548	0.0264374
												163	'7networks_LH_SomMot_Ins_1'	3.47719	0.024123
												185	'7networks_LH_Vis_ExStr_12'	2.99622	0.0386246
												192	'7networks_LH_Vis_ExStr_6'	3.29704	0.0281935
MDD vs HC--inter GSR
G1				G2				G3				Multivariate
ID	Parcels	t	P	ID	Parcels	t	P	ID	Parcels	t	P	ID	Parcels	Hotelling's T	P FDR
11	'7networks_LH_Default_PCC_3'	-2.46709	0.0143328	8	'7networks_LH_Default_IPL_6'	3.21604	0.00148163	92	'7networks_LH_SalVentAttn_IPL_1'	3.21064	0.00150852	6	'7networks_LH_Default_IPL_4'	3.3609	0.0302008
115	'7networks_LH_DorsAttn_PostC_2'	-3.02365	0.00277333	76	'7networks_LH_Limbic_OFC_3'	3.05346	0.00252155	169	'7networks_LH_SomMot_ParOper_4'	-2.99719	0.00301593	8	'7networks_LH_Default_IPL_6'	4.00467	0.00832374
				92	'7networks_LH_SalVentAttn_IPL_1'	3.50896	0.000538602	175	'7networks_LH_Vis_ExStrInf_1'	-3.49169	0.000572792	11	'7networks_LH_Default_PCC_3'	3.02471	0.0492357
								190	'7networks_LH_Vis_ExStr_4'	-2.56538	0.0109257	70	'7networks_LH_Cont_pCun_1'	3.07019	0.0492357
												76	'7networks_LH_Limbic_OFC_3'	3.45721	0.02589
												83	'7networks_LH_Limbic_TempPole_3'	3.01019	0.0492357
												92	'7networks_LH_SalVentAttn_IPL_1'	4.49917	0.00214223
												94	'7networks_LH_SalVentAttn_IPL_3'	3.09028	0.0492357
												115	'7networks_LH_DorsAttn_PostC_2'	3.3065	0.0311998
												169	'7networks_LH_SomMot_ParOper_4'	3.5415	0.02589
												175	'7networks_LH_Vis_ExStrInf_1'	3.49383	0.02589
												190	'7networks_LH_Vis_ExStr_4'	3.00374	0.0492357

## Sheet: Table S6
MDD vs HC--intra HC template
G1				G2				G3				Multivariate
ID	Parcels	t	P	ID	Parcels	t	P	ID	Parcels	t	P	ID	Parcels	Hotelling's T	P FDR
8	'7networks_LH_Default_IPL_6'	2.79795	0.00556745	76	'7networks_LH_Limbic_OFC_3'	2.47991	0.0138407	87	'7networks_LH_SalVentAttn_FrMed_2'	-2.60384	0.00980337	8	'7networks_LH_Default_IPL_6'	3.5144	0.015092
11	'7networks_LH_Default_PCC_3'	-2.87856	0.00436163	122	'7networks_LH_DorsAttn_SPL_2'	3.26071	0.0012754	161	'7networks_LH_SomMot_8'	3.02552	0.00275692	11	'7networks_LH_Default_PCC_3'	3.29335	0.0253768
34	'7networks_LH_Default_PFCv_5'	2.53323	0.0119505									20	'7networks_LH_Default_PFCd_7'	3.18053	0.0333423
43	'7networks_LH_Default_Temp_7'	-2.61933	0.00938128									21	'7networks_LH_Default_PFCd_8'	3.52623	0.015092
163	'7networks_LH_SomMot_Ins_1'	-3.7144	0.000254279									34	'7networks_LH_Default_PFCv_5'	3.0584	0.0451264
												43	'7networks_LH_Default_Temp_7'	3.5584	0.015092
												76	'7networks_LH_Limbic_OFC_3'	3.90116	0.0136941
												87	'7networks_LH_SalVentAttn_FrMed_2'	3.79514	0.0136941
												122	'7networks_LH_DorsAttn_SPL_2'	3.59958	0.015092
												134	'7networks_LH_DorsAttn_TempOcc_7'	3.02079	0.0466443
												161	'7networks_LH_SomMot_8'	3.43731	0.0173562
												163	'7networks_LH_SomMot_Ins_1'	3.77122	0.0136941
MDD vs HC--inter HC template
G1				G2				G3				Multivariate
ID	Parcels	t	P	ID	Parcels	t	P	ID	Parcels	t	P	ID	Parcels	Hotelling's T	P FDR
199	'7networks_LH_Vis_Striate_2'	2.90137	0.00406658	8	'7networks_LH_Default_IPL_6'	3.44975	0.000664509	92	'7networks_LH_SalVentAttn_IPL_1'	2.87738	0.00437738	6	'7networks_LH_Default_IPL_4'	3.21243	0.0374896
200	'7networks_LH_Vis_Striate_3'	2.47917	0.0138687	21	'7networks_LH_Default_PFCd_8'	-2.43829	0.0154958	100	'7networks_LH_SalVentAttn_Ins_4'	2.91568	0.00389097	8	'7networks_LH_Default_IPL_6'	3.68371	0.0221954
				76	'7networks_LH_Limbic_OFC_3'	2.83111	0.00503891	169	'7networks_LH_SomMot_ParOper_4'	-3.15273	0.00182717	21	'7networks_LH_Default_PFCd_8'	3.56277	0.0221954
				92	'7networks_LH_SalVentAttn_IPL_1'	3.14877	0.00185109	190	'7networks_LH_Vis_ExStr_4'	-2.53198	0.0119921	38	'7networks_LH_Default_Temp_2'	3.58939	0.0221954
				157	'7networks_LH_SomMot_4'	-2.93281	0.00368976					76	'7networks_LH_Limbic_OFC_3'	3.15572	0.0376868
												92	'7networks_LH_SalVentAttn_IPL_1'	4.23521	0.00654809
												100	'7networks_LH_SalVentAttn_Ins_4'	3.23029	0.0374896
												117	'7networks_LH_DorsAttn_PrCd_2'	2.97426	0.0463115
												142	'7networks_LH_SomMot_16'	3.14334	0.0376868
												157	'7networks_LH_SomMot_4'	3.02755	0.045016
												169	'7networks_LH_SomMot_ParOper_4'	3.29395	0.0374896
												190	'7networks_LH_Vis_ExStr_4'	3.27143	0.0374896
												199	'7networks_LH_Vis_Striate_2'	3.09616	0.0399538
												200	'7networks_LH_Vis_Striate_3'	3.00676	0.045016

## Sheet: Table S7
Prediction performance among different L1_ration parameters (from 0.1 to 1)
	intra		inter
L1_ratio	r_mean	r_std	r_mean	r_std
0.1	0.161854	0.16176	0.105472	0.193219
0.2	0.17923	0.171073	0.0655439	0.15608
0.3	0.188175	0.176384	0.0999232	0.161881
0.4	0.189	0.165953	0.13292	0.164551
0.5	0.190122	0.160768	0.169617	0.167162
0.6	0.183563	0.155975	0.196678	0.164928
0.7	0.176763	0.151142	0.217396	0.161214
0.8	0.168017	0.145268	0.222125	0.163609
0.9	0.163161	0.141277	0.230199	0.151851
1	0.144624	0.128079	0.211078	0.140117

## Sheet: Table S8
Correlation of frequency of selceted features among different L1_ration parameters (from 0.1 to 1)
	intra		inter
	mean	std	mean	std
G1	0.760758	0.199116	0.712211	0.200494
G2	0.763116	0.244049	0.659197	0.241959
G2	0.76774	0.216508	0.629202	0.272573
